# Supplementary material for: Clinical and Economic Outcomes of Dronedarone Versus Amiodarone Among Patients With Atrial Fibrillation
Source: J Am Heart Assoc. 2025 Dec 3;15(1):e042178. doi: 10.1161/JAHA.125.042178 (PMC12909043; doi:10.1161/JAHA.125.042178)
Supplement: Supplementary file 1 — Tables S1–S102 [file JAH3-15-e042178-s001.zip]

Archive with 2 entries (2 files):
- jah370032-sup-0001-supinfo.pdf
- jah370032-sup-0002-Table S2.xlsx
