# Supplementary material for: Clinical and Economic Outcomes of Dronedarone Versus Amiodarone Among Patients With Atrial Fibrillation
Source: J Am Heart Assoc. 2025 Dec 3;15(1):e042178. doi: 10.1161/JAHA.125.042178 (PMC12909043; doi:10.1161/JAHA.125.042178)
Supplement: Supplementary file 1 — Tables S1–S102 [file JAH3-15-e042178-s001.zip › jah370032-sup-0002-Table S2.xlsx]

## Sheet: Table S2
ICD-10	Description	ICD-9	Description
Dyspnea
R06.00	dyspnea, unspecified	786.05	shortness of breath
R06.02	shortness of breath
R06.09	other forms of dyspnea
Interstitial Lung Disease
J70.2	acute drug induced ILD	515	Postinflammatory pulmonary fibrosis
J70.3	chronic drug induced ILD	516.3	Idiopathic interstitial pneumonia
J70.4	drug induced ILD, unspecified	516.8	Other specified alveolar and parietoalveolar pneumonopathies
J84.1	Other ILDs with pulmonary fibrosis	516.9	Unspecified alveolar and parietoalveolar pneumonopathy
J84.89	other specified ILDs	495.9	Unspecified allergic alveolitis and pneumonitis
J84.9	ILD, unspecified
J84.115	Respiratory bronchiolitis interstitial lung disease
Cough
R05	cough	786.2	Cough
Pulmonary fibrosis
J84.10	pulmonary fibrosis, unspecified
J84.112	idiopathic pulmonary fibrosis
J84.170	interstitial lung disease with progressive fibrotic phenotype in diseases classified elsewhere
J84.178	other interstitial pulmonary diseases with fibrosis in diseases classified elsewhere
J84.17	Other interstitial pulmonary diseases with fibrosis in diseases classified elsewhere
Respiratory Failure
J96.00	acute respiratory failure, unspecified whether with hypoxia or hypercapnia	518.81	Acute respiratory failure
J96.01	acute respiratory failure with hypoxia	518.83	Chronic respiratory failure
J96.02	acute respiratory failure with hypercapnia	518.84	Acute and chronic respiratory failure
J96.10	chronic respiratory failure, unspecified whether with hypoxia or hypercapnia	799.1	Respiratory arrest
J96.11	chronic respiratory failure with hypoxia
J96.12	chronic respiratory failure with hypercapnia
J96.20	acute and chronic respiratory failure, unspecified whether with hypoxia or hypercapnia
J96.21	acute and chronic respiratory failure with hypoxia
J96.22	acute and chronic respiratory failure with hypercapnia
J96.90	respiratory failure, unspecified, unspecified whether with hypoxia or hypercapnia
J96.91	respiratory failure, unspecified with hypoxia
J96.92	respiratory failure, unspecified with hypercapnia
R09.2	respiratory arrest
LUNG DISORDERS
COPD
J44	Other chronic obstructive pulmonary disease	496	·Chronic airway obstruction, not elsewhere classified
J44.0	Chronic obstructive pulmonary disease with acute lower respiratory infection	495	Extrinsic allergic alveolitis
J44.1	Chronic obstructive pulmonary disease with (acute) exacerbation	495.0	Farmers' lung
J44.9	Chronic obstructive pulmonary disease, unspecified	495.1	Bagassosis
I27.2	Other secondary pulmonary hypertension	495.2	Bird-fanciers' lung·
I27.81	Cor pulmonale (chronic)	495.3	Suberosis·
I27.89	Other specified pulmonary heart diseases	495.4	Malt workers' lung
I27.9	Pulmonary heart disease, unspecified	495.5	Mushroom workers' lung·
J60	Coal workers' pneumoconiosis	495.6	Maple bark-strippers' lung
J61	Pneumoconiosis due to asbestos and other mineral fibers	495.7	"Ventilation" pneumonitis
J62.8	neumoconiosis due to other dust containing silica	495.8	Other specified allergic alveolitis and pneumonitis
J63	Pneumoconiosis due to other inorganic dusts	495.9	Unspecified allergic alveolitis and pneumonitis
J63.0	Aluminosis (of lung)	416.8	Other chronic pulmonary heart diseases
J63.1	Bauxite fibrosis (of lung)	416.9	Chronic pulmonary heart disease, unspecified
J63.2	Berylliosis	500	Coal workers' pneumoconiosis
J63.3	Graphite fibrosis (of lung)	501	Asbestosis
J63.4	Siderosis	502	Pneumoconiosis due to other silica or silicates
J63.5	Stannosis	503	Pneumoconiosis due to other inorganic dust
J63.6	Pneumoconiosis due to other specified inorganic dusts	504	Pneumonopathy due to inhalation of other dust
J64	Unspecified pneumoconiosis	505	Pneumoconiosis, unspecified
J65	Pneumoconiosis associated with tuberculosis	506.4	Chronic respiratory conditions due to fumes and vapor
J66	Airway disease due to specific organic dust	508.1	Chronic and other pulmonary manifestations due to radiation
J66.0	Byssinosis	508.8	Respiratory conditions due to other specified external agents
J66.1	Flax-dressers' disease
J66.2	Cannabinosis
J66.8	Airway disease due to other specific organic dusts
J67	Hypersensitivity pneumonitis due to organic dust
J67.0	Farmer's lung
J67.1	·Bagassosis
J67.2	Bird fancier's lung
J67.3	Suberosis
J67.4	Maltworker's lung
J67.5	Mushroom-worker's lung
J67.6	Maple-bark-stripper's lung
J67.7	Air conditioner and humidifier lung
J67.8	Hypersensitivity pneumonitis due to other organic dusts
J67.9	Hypersensitivity pneumonitis due to unspecified organic dust
J68.4	Chronic respiratory conditions due to chemicals, gases, fumes and vapors
J70.1	Chronic and other pulmonary manifestations due to radiation
J70.8	Respiratory conditions due to other specified external agents
Asthma
J45.20	Mild intermittent asthma, uncomplicated	493	Extrinsic asthma, unspecified
J45.21	Mild intermittent asthma with (acute) exacerbATION	493.0	Extrinsic Asthma
J45	Asthma	493.1	Intrinsic asthma
J45.0	Predominantly allergic asthma	493.2	Chronic obstructive asthma
J45.1	Nonallergic asthma	493.8	Other forms of asthma
J45.2	Mild intermittent asthma	493.9	·Asthma, unspecified type
J45.22	Mild intermittent asthma with status asthmaticus	493.01	Extrinsic asthma, unspecified
J45.3	Mild persistent asthma	493.02	Extrinsic asthma with status asthmaticus
J45.30	Mild persistent asthma	493.03	Extrinsic asthma with (acute) exacerbation
J45.31	Mild persistent asthma	493.10	Intrinsic asthma, unspecified
J45.32	Mild persistent asthma, with status asthmaticus	493.11	Intrinsic asthma with status asthmaticus
J45.4	Moderate persistent asthma	493.12	Intrinsic asthma with (acute) exacerbation
J45.40	Moderate persistent asthma	493.20	·Chronic obstructive asthma, unspecified
J45.41	Moderate persistent asthma	493.21	·Chronic obstructive asthma with status asthmaticus
J45.42	Moderate persistent asthma, with status asthmaticus	493.22	·Chronic obstructive asthma with (acute) exacerbation
J45.5	Severe persistent asthma	493.81	·Exercise-induced bronchospasm
J45.50	Severe persistent asthma	493.82	·Cough variant asthma
J45.51	Severe persistent asthma	493.90	·Asthma, unspecified type, unspecified
J45.52	Severe persistent asthma, with status asthmaticus	493.91	·Asthma, unspecified type, with status asthmaticus
J45.8	Mixed asthma	493.92	Asthma, unspecified type, with (acute) exacerbation
J45.9	Asthma, unspecified
J45.90	Unspecified asthma
J45.901	Unspecified asthma
J45.902	Unspecified asthma, with status asthmaticus
J45.909	Unspecified asthma,uncomplicated
J45.99	·Other asthma
J45.990	Exercise induced bronchospasm
J45.991	Cough variant asthma
J45.999	Other asthma
J46	Status asthmaticus (INCL. acute severe asthma)
J70.3	Chronic drug-induced interstitial lung disorders
Bronchiectasis
J47	Bronchiectasis·	494	·Bronchiectasis
J47.0	Bronchiectasis with acute lower respiratory infection	494.0	·Bronchiectasis without acute exacerbation
J47.1	Bronchiectasis with (acute) exacerbation	494.1	·Bronchiectasis with acute exacerbation
J47.9	Bronchiectasis, uncomplicated
Bronchospasm
J98.01	Acute bronchospasm	519.11	Acute bronchospasm
J45.990	Exercise induced bronchospasm	493.81	Exercise induced bronchospasm
J21	Acute bronchiolitis (including with bronchospasm)	466	Acute bronchitis with bronchospasm
J20	Acute bronchitis (incl with bronchospasm)
Bronchitis
J41.0	·Simple chronic bronchitis	490	Bronchitis, not specified as acute or chronic
J41.1	Mucopurulent chronic bronchitis	491	Chronic bronchitis
J41.8	·Mixed simple and mucopurulent chronic bronchitis	491.0	·Simple chronic bronchitis
J40	Bronchitis, not specified as acute or chronic	491.1	·Mucopurulent chronic bronchitis
J41	Simple and mucopurulent chronic bronchitis	491.2	Obstructive chronic bronchitis
J42	Unspecified chronic bronchitis·	491.8	·Other chronic bronchitis
		491.9	·Unspecified chronic bronchitis
		491.20	·Obstructive chronic bronchitis without exacerbation
		491.21	·Obstructive chronic bronchitis with exacerbation
		491.22	Obstructive chronic bronchitis with acute bronchitis
Emphysema
J43	Emphysema	492	Emphysema
J43.0	MacLeod syndrome	492.0	·Emphysematous bleb
J43.1	Panlobular emphysema	492.8	·Other emphysema
J43.2	Centrilobular emphysema
J43.8	Other emphysema
J43.9	Emphysema, unspecified
Wheezing
R06.2	wheezing	786.07	wheezing
Pleural Effusion
J90	pleural effusion, not elsewhere classified	511.1	pleurisy with effusion, with mention of a bacterial cause other than tuberculosis
J91.0	malignant pleural effusion	511.81	malignant pleural effusion
J91.8	pleural effusion in other conditions classified elsewhere	511.9	unspecified pleural effusion
Acute Respiratory Distress Syndrome
R06.03	Acute respiratory distress	518.82	Other pulmonary insufficiency, not elsewhere classified
J80	Acute respiratory distress syndrome
Pulmonary Edema
J81.0	acute pulmonary edema	514	pulmonary congestion and hypostasis
J81.1	chronic pulmonary edema
Pneumonitis
516.33	acute interstitial pneumonitis	J84.113	Idiopathic non-specific interstitial pneumonitis
516.32	idiopathic non-specific interstitial pneumonitis	J84.114	Acute interstitial pneumonitis
Asthenia
R53.1	weakness	780.79	Other malaise and fatigue
Fatigue
R53.82	chronic fatigue, unspecified	780.79	Other malaise and fatigue
R53.83	other fatigue
Dizziness
R42	dizziness and giddiness	780.4	dizziness and giddiness
Weight decrease
R63.4	abnormal weight loss	783.21	loss of weight
R63.6	underweight	783.22	underweight
Weight increase
O26.00	excessive weight gain in pregnancy, unspecified trimester	783.1	abnormal weight gain
O26.01	excessive weight gain in pregnancy, first trimester
O26.02	excessive weight gain in pregnancy, second trimester
O26.03	excessive weight gain in pregnancy, third trimester
R63.5	abnormal weight gain
Malaise
R53.81	other malaise	780.79	other malaise and fatigue
		799.3	Debility, unspecified
Decreased Appetite
F50.00	anorexia nervosa, unspecified	307.1	anorexia nervosa
F50.01	anorexia nervosa, restricting type	783	anorexia
F50.02	anorexia nervosa, binge eating/purging type
R63.0	anorexia
Edema
R60.0	Localized edema	782.3	pitting/peripheral edema/localized/generalized edema
R60.1	Generalized edema
R60.9	Edema, unspecified
Confusional state
R41.0	Confusion, confused	780.97	Altered mental status
Bradycardia
R00.1	bradycardia, unspecified	427.89	Bradycardia
Tachycardia
I47.9	paroxysmal tachycardia, unspecified	427.2	paroxysmal tachycardia, unspecified
R00.0	tachycardia, unspecified	785	tachycardia, unspecified
R00.2	palpitations
Hypotension
I95.0	idiopathic hypotension	458.0	orthostatic hypotension
I95.1	orthostatic hypotension	458.1	chronic hypotension
I95.2	hypotension due to drugs	458.29	other iatrogenic hypotension
I95.89	other hypotension	458.8	other specified hypotension
I95.9	hypotension, unspecified	458.9	hypotension, unspecified
ECG QT prolonged
I45.81	long qt syndrome	426.82	long qt syndrome
Ventricular Tachycardia
I47.1	supraventricular tachycardia	427.0	paroxysmal supraventricular tachycardia
I47.2	ventricular tachycardia	427.1	paroxysmal ventricular tachycardia
Cardiac Failure
I11.0	Hypertensive heart disease with heart failure	402.01	Malignant hypertensive heart disease with heart failure
I13.0	Hypertensive heart and chronic kidney disease with heart failure and stage 1 through stage 4 chronic kidney disease, or unspecified chronic kidney disease	402.11	Benign hypertensive heart disease with heart failure
I50.1	Left ventricular failure, unspecified	402.91	Unspecified hypertensive heart disease with heart failure
I50.8	Other heart failure	404.01	Hypertensive heart and chronic kidney disease, malignant, with heart failure and with chronic kidney disease stage I through stage IV, or unspecified
I50.81	Right heart failure	404.11	Hypertensive heart and chronic kidney disease, benign, with heart failure and with chronic kidney disease stage I through stage IV, or unspecified
I50.810	…… unspecified	404.91	Hypertensive heart and chronic kidney disease, unspecified, with heart failure and with chronic kidney disease stage I through stage IV, or unspecified
I50.811	Acute right heart failure	404.03	Hypertensive heart and chronic kidney disease, malignant, with heart failure and with chronic kidney disease stage V or end stage renal disease
I50.812	Chronic right heart failure	404.13	Hypertensive heart and chronic kidney disease, benign, with heart failure and chronic kidney disease stage V or end stage renal disease
I50.813	Acute on chronic right heart failure	404.93	Hypertensive heart and chronic kidney disease, unspecified, with heart failure and chronic kidney disease stage V or end stage renal disease
I50.814	…… due to left heart failure
I50.82	Biventricular heart failure
I50.83	High output heart failure
I50.84	End stage heart failure
I50.89	Other heart failure
I50.9	Heart failure, unspecified
Torsades de pointes
I47.21	Torsades de pointes
Syncope
R55	Syncope and collapse	780.2	Syncope and collapse
Cardiac Arrest
I46	Cardiac arrest	427.5	cardiac arrest
I46.2	cardiac arrest due to underlying cardiac condition
I46.8	cardiac arrest due to other underlying condition
I46.9	cardiac arrest, cause unspecified
Chest Pain
R07.89	other chest pain	786.5	chest pain
R07.9	chest pain, unspecified	786.59	other chest pain
R07	Pain in thrroat and chest	786.50	chest pain, unspecified
Ventricular fibrillation
I49.01	ventricular fibrillation	427.41	ventricular fibrillation
Congestive Heart Failure
I50.2	Systolic (congestive) heart failure	428	congestive heart failure, unspecified
I50.20	Unspecified systolic (congestive) heart failure
I50.21	Acute systolic (congestive) heart failure
I50.22	Chronic systolic (congestive) heart failure
I50.23	Acute on chronic systolic (congestive) heart failure
I50.3	Diastolic (congestive) heart failure
I50.30	Unspecified diastolic (congestive) heart failure
I50.31	Acute diastolic (congestive) heart failure
I50.32	Chronic diastolic (congestive) heart failure
I50.33	Acute on chronic diastolic (congestive) heart failure
I50.4	Combined systolic (congestive) and diastolic (congestive) heart failure
I50.40	Unspecified combined systolic (congestive) and diastolic (congestive) heart failure
I50.41	Acute combined systolic (congestive) and diastolic (congestive) heart failure
I50.42	Chronic combined systolic (congestive) and diastolic (congestive) heart failure
I50.43	Acute on chronic combined systolic (congestive) and diastolic (congestive) heart failure
Arrhythmia
I49.8	Other specified cardiac arrhythmias	427.89	Other specified cardiac dysrhythmias
I49.9	Cardiac arrhythmia, unspecified	427.9	Cardiac dysrhythmia, unspecified
I49.02	Ventricular flutter	427.42	Ventricular flutter
I49.1	Atrial premature depolarization	427.61	Supraventricular premature beats
I49.2	Junctional premature depolarization	427.69	Other premature beats
I49.3	Ventricular premature depolarization	427.60	Premature beats, unspecified
I49.4	Other and unspecified premature depolarization
I49.40	Unspecified premature depolarization
I49.49	Other premature depolarization
I47.0	re-entry ventricular arrhythmia
Hypoxia
R09.02	Hypoxemia
J96.01	acute respiratory failure with hypoxia
J96.11	chronic respiratory failure with hypoxia
J96.21	acute and chronic respiratory failure with hypoxia
J96.91	respiratory failure, unspecified with hypoxia
Cardiogenic Shock
R57.0	cardiogenic shock	785.51	cardiogenic shock
Palpitations
R00.2	palpitations	785.1	palpitations
Hyperthyroidism
E05.00	thyrotoxicosis with diffuse goiter without thyrotoxic crisis or storm	242.40	thyrotoxicosis from ectopic thyroid nodule without mention of thyrotoxic crisis or storm
E05.01	thyrotoxicosis with diffuse goiter with thyrotoxic crisis or storm	242.41	thyrotoxicosis from ectopic thyroid nodule with mention of thyrotoxic crisis or storm
E05.10	thyrotoxicosis with toxic single thyroid nodule without thyrotoxic crisis or storm	242.80	thyrotoxicosis of other specified origin without mention of thyrotoxic crisis or storm
E05.11	thyrotoxicosis with toxic single thyroid nodule with thyrotoxic crisis or storm	242.81	thyrotoxicosis of other specified origin with mention of thyrotoxic crisis or storm
E05.20	thyrotoxicosis with toxic multinodular goiter without thyrotoxic crisis or storm	242.90	thyrotoxicosis without mention of goiter or other cause, and without mention of thyrotoxic crisis or storm
E05.21	thyrotoxicosis with toxic multinodular goiter with thyrotoxic crisis or storm	242.91	thyrotoxicosis without mention of goiter or other cause, with mention of thyrotoxic crisis or storm
E05.30	thyrotoxicosis from ectopic thyroid tissue without thyrotoxic crisis or storm
E05.31	thyrotoxicosis from ectopic thyroid tissue with thyrotoxic crisis or storm
E05.40	thyrotoxicosis factitia without thyrotoxic crisis or storm
E05.41	thyrotoxicosis factitia with thyrotoxic crisis or storm
E05.80	other thyrotoxicosis without thyrotoxic crisis or storm
E05.81	other thyrotoxicosis with thyrotoxic crisis or storm
E05.90	thyrotoxicosis, unspecified without thyrotoxic crisis or storm
E05.91	thyrotoxicosis, unspecified with thyrotoxic crisis or storm
E06.0	acute thyroiditis
E06.1	subacute thyroiditis
E06.2	chronic thyroiditis with transient thyrotoxicosis
E06.3	autoimmune thyroiditis
E06.4	drug-induced thyroiditis
E06.5	other chronic thyroiditis
E06.9	thyroiditis, unspecified
Hypothyroidism
E02	subclinical iodine-deficiency hypothyroidism	244.2	iodine hypothyroidism
E03.2	hypothyroidism due to medicaments and other exogenous substances	244.3	other iatrogenic hypothyroidism
E03.8	other specified hypothyroidism	244.8	other specified acquired hypothyroidism
E03.9	hypothyroidism, unspecified	244.9	unspecified acquired hypothyroidism
Thyroid Disorder
E01.0	iodine-deficiency related diffuse (endemic) goiter	240.0	goiter, specified as simple
E01.1	iodine-deficiency related multinodular (endemic) goiter	240.9	goiter, unspecified
E01.2	iodine-deficiency related (endemic) goiter, unspecified	241.0	nontoxic uninodular goiter
E01.8	other iodine-deficiency related thyroid disorders and allied conditions	241.1	nontoxic multinodular goiter
E03.4	atrophy of thyroid (acquired)	241.9	unspecified nontoxic nodular goiter
E03.5	myxedema coma	242.0	toxic diffuse goiter without mention of thyrotoxic crisis or storm
E04.0	nontoxic diffuse goiter	242.01	toxic diffuse goiter with mention of thyrotoxic crisis or storm
E04.1	nontoxic single thyroid nodule	242.10	toxic uninodular goiter without mention of thyrotoxic crisis or storm
E04.2	nontoxic multinodular goiter	242.11	toxic uninodular goiter with mention of thyrotoxic crisis or storm
E04.8	other specified nontoxic goiter	242.20	toxic multinodular goiter without mention of thyrotoxic crisis or storm
E04.9	nontoxic goiter, unspecified	242.21	toxic multinodular goiter with mention of thyrotoxic crisis or storm
E07.1	dyshormogenetic goiter	242.30	toxic nodular goiter, unspecified type, without mention of thyrotoxic crisis or storm
E07.81	sick-euthyroid syndrome	242.31	toxic nodular goiter, unspecified type, with mention of thyrotoxic crisis or storm
E07.89	other specified disorders of thyroid	245.0	acute thyroiditis
E07.9	disorder of thyroid, unspecified	245.1	subacute thyroiditis
		245.2	chronic lymphocytic thyroiditis
		245.3	chronic fibrous thyroiditis
		245.4	iatrogenic thyroiditis
		245.8	other and unspecified chronic thyroiditis
		245.9	thyroiditis, unspecified
		246.1	dyshormonogenic goiter
		246.2	cyst of thyroid
		246.3	hemorrhage and infarction of thyroid
		246.8	other specified disorders of thyroid
		246.9	unspecified disorder of thyroid
Nausea
R11.0	nausea	787.01	nausea with vomiting
R11.2	nausea with vomiting, unspecified	787.02	nausea alone
Vomitting
R11.10	vomiting, unspecified	536.2	persistent vomiting
R11.11	vomiting without nausea	569.87	vomiting of fecal matter
R11.12	projectile vomiting	787.01	nausea with vomiting
R11.13	vomiting of fecal matter	787.03	vomiting alone
R11.14	bilious vomiting	787.04	bilious emesis
R11.2	nausea with vomiting, unspecified
Diarrhea
R19.7	diarrhea, unspecified	787.91	diarrhea
Abdominal pain
R10.0	acute abdomen	789.00	abdominal pain, unspecified site
R10.10	upper abdominal pain, unspecified	789.01	abdominal pain, right upper quadrant
R10.11	right upper quadrant pain	789.02	abdominal pain, left upper quadrant
R10.12	left upper quadrant pain	789.03	abdominal pain, right lower quadrant
R10.13	epigastric pain	789.04	abdominal pain, left lower quadrant
R10.2	pelvic and perineal pain	789.05	abdominal pain, periumbilic
R10.30	lower abdominal pain, unspecified	789.06	abdominal pain, epigastric
R10.31	right lower quadrant pain	789.07	abdominal pain, generalized
R10.32	left lower quadrant pain	789.09	abdominal pain, other specified site
R10.33	periumbilical pain
R10.811	right upper quadrant abdominal tenderness
R10.812	left upper quadrant abdominal tenderness
R10.813	right lower quadrant abdominal tenderness
R10.814	left lower quadrant abdominal tenderness
R10.815	periumbilic abdominal tenderness
R10.816	epigastric abdominal tenderness
R10.817	generalized abdominal tenderness
R10.819	abdominal tenderness, unspecified site
R10.821	right upper quadrant rebound abdominal tenderness
R10.822	left upper quadrant rebound abdominal tenderness
R10.823	right lower quadrant rebound abdominal tenderness
R10.824	left lower quadrant rebound abdominal tenderness
R10.825	periumbilic rebound abdominal tenderness
R10.826	epigastric rebound abdominal tenderness
R10.827	generalized rebound abdominal tenderness
R10.829	rebound abdominal tenderness, unspecified site
R10.83	colic
R10.84	generalized abdominal pain
R10.9	unspecified abdominal pain
Fall
S32.0	Fracture of lumbar vertebra	808	Fracture of pelvis
S32.1	Fracture of sacrum	805.4-805.9	Fracture of lumbo sacral vertebral column without spinal cord injury
S32.2	Fracture of coccyx	813	Fracture of radius and ulna
S32.3	Fracture of ilium	814-817	Fracture of wrist and hand
S32.4	Fracture of acetabulum	810-812, 818	Fracture of shoulder and upper arm
S32.5	Fracture of pubis	820, 821	Fracture femur
S32.6	Fracture of ischium	959.01	head injury, unspecified
S32.8	Fracture of other parts of pelvis
S32.9	Fracture of unspecified parts of lumbosacral spine and pelvis
S52	Fracture of forearm
S620-S628	Fracture of wrist and hand
S00-02, S06-S07	Major and minor head injury:
S42	Fracture of shoulder and upper arm
S72	Fracture of femur
Gait disturbance
R26	Abnormalities of gait and mobility	781.2	Abnormality of gait
R26.0	Ataxic gait	719.7	Difficulty in walking
R26.2	Difficulty in walking, not elsewhere classified
R26.8	Other abnormalities of gait and mobility
R26.9 Unspecified abnormalities of gait and mobility
Rhabdomyolysis
M62.82	rhabdomyolysis	728.88	rhabdomyolysis
G72.0	drug induced myopathy	359.4	myopathy
G72.9	myopathy, unspecified	359.81	myopathy
M60.9	Myositis, unspecified	359.9	myopathy
Acute Kidney Injury
N17	Acute kidney failure	584.0	Acute kidney failure
N17.0	Acute kidney failure with tubular necrosis	584.5	Acute kidney failure with lesion of tubular necrosis
N17.1	Acute kidney failure with acute cortical necrosis	584.6	Acute kidney failure with lesion of renal cortical necrosis
N17.2	Acute kidney failure with medullary necrosis	584.7	Acute kidney failure with lesion of renal medullary [papillary] necrosis
N17.8	Other acute kidney failure	584.8	Acute kidney failure with other specified pathological lesion in kidney
N17.9	Acute kidney failure, unspecified	584.9	Acute kidney failure, unspecified
Renal Failure
N19	unspecified kidney failure	585	chronic kidney disease
N18	chronic kidney disease	586	renal faiure, unspecified
		585.1	chronic kidney disease, Stage I
		585.2	chronic kidney disease, Stage II (mild)
		585.3	chronic kidney disease, Stage III (moderate)
		585.4	chronic kidney disease, Stage IV (severe)
		585.5	chronic kidney disease, Stage V
		585.6	End stage renal disease
		585.9	chronic kidney disease, unspecified
Anemia
D58.0	Hereditary spherocytosis	282	Hereditary hemolytic anemias
D58.1	Hemoglobin S [Hb S] disease without crisis	282.1	Autoimmune hemolytic anemias
D58.2	Other hemoglobinopathies	282.2	Other hemolytic anemias due to intrinsic red cell abnormalities
D58.8	Other specified hereditary hemolytic anemias	282.3	Hemolytic-uremic syndrome
D58.9	Hereditary hemolytic anemia, unspecified	282.4	Sickle-cell anemias
D59.0	Drug-induced nonautoimmune hemolytic anemia	282.5	Thalassemia
D59.1	Other nonautoimmune hemolytic anemias	282.6	Other hemoglobinopathies
D59.5	Paroxysmal nocturnal hemoglobinuria (PNH)	282.7	Glucose-6-phosphate dehydrogenase (G-6-PD) deficiency anemia
D59.6	Hemolysis on discontinuation of an extravascular prosthesis	282.8	Other specified hemolytic anemias
D61.0	Constitutional aplastic anemia	282.9	Hemolytic anemia, unspecified
D61.1	Drug-induced aplastic anemia	284.8	Other specified aplastic anemias
D61.2	Aplastic anemia due to other external agents	281	Pernicious anemia
D61.8	Other aplastic anemias	281.1	Other vitamin B12 deficiency anemia
D61.9	Aplastic anemia, unspecified	281.2	Other specified megaloblastic anemias
D53.0	Dietary vitamin B12 deficiency anemia	281.3	Megaloblastic anemia, unspecified
D53.1	Other megaloblastic anemias	280	Iron deficiency anemia secondary to blood loss (chronic)
D53.8	Other specified vitamin B12 deficiency anemias	280.1	Iron deficiency anemia secondary to inadequate dietary iron intake
D53.9	Vitamin B12 deficiency anemia, unspecified	280.8	Other iron deficiency anemias
D50.0	Iron-deficiency anemia secondary to blood loss (chronic)	280.9	Iron deficiency anemia, unspecified
D50.1	Sideropenic dysphagia
D50.8	Other iron-deficiency anemias
D50.9	Iron-deficiency anemia, unspecified
Thrombocytopenia
D69.3	immune thrombocytopenic purpura	287.3	primary thrombocytopenia,unspecified
D69.41	evans syndrome	287.31	immune thrombocytopenic purpura
D69.49	other primary thrombocytopenia	287.32	evans' syndrome
D69.59	other secondary thrombocytopenia	287.39	other primary thrombocytopenia
D69.6	thrombocytopenia, unspecified	287.49	other secondary thrombocytopenia
		287.5	thrombocytopenia, unspecified
Blindness
H54.0X33	blindness right eye category 3, blindness left eye category 3	3693	unqualified visual loss, both eyes
H54.0X34	blindness right eye category 3, blindness left eye category 4	3694	legal blindness, as defined in u.s.a.
H54.0X35	blindness right eye category 3, blindness left eye category 5	3698	unqualified visual loss, one eye
H54.0X43	blindness right eye category 4, blindness left eye category 3	3699	unspecified visual loss
H54.0X44	blindness right eye category 4, blindness left eye category 4	37775	cortical blindness
H54.0X45	blindness right eye category 4, blindness left eye category 5
H54.0X53	blindness right eye category 5, blindness left eye category 3
H54.0X54	blindness right eye category 5, blindness left eye category 4
H54.0X55	blindness right eye category 5, blindness left eye category 5
H54.10	blindness, one eye, low vision other eye, unspecified eyes
H54.1131	blindness right eye category 3, low vision left eye category 1
H54.1132	blindness right eye category 3, low vision left eye category 2
H54.1141	blindness right eye category 4, low vision left eye category 1
H54.1142	blindness right eye category 4, low vision left eye category 2
H54.1151	blindness right eye category 5, low vision left eye category 1
H54.1152	blindness right eye category 5, low vision left eye category 2
H54.1213	low vision right eye category 1, blindness left eye category 3
H54.1214	low vision right eye category 1, blindness left eye category 4
H54.1215	low vision right eye category 1, blindness left eye category 5
H54.1223	low vision right eye category 2, blindness left eye category 3
H54.1224	low vision right eye category 2, blindness left eye category 4
H54.1225	low vision right eye category 2, blindness left eye category 5
H54.3	unqualified visual loss, both eyes
H54.40	blindness, one eye, unspecified eye
H54.413A	blindness right eye category 3, normal vision left eye
H54.414A	blindness right eye category 4, normal vision left eye
H54.415A	blindness right eye category 5, normal vision left eye
H54.42A3	blindness left eye category 3, normal vision right eye
H54.42A4	blindness left eye category 4, normal vision right eye
H54.42A5	blindness left eye category 5, normal vision right eye
H54.60	unqualified visual loss, one eye, unspecified
H54.61	unqualified visual loss, right eye, normal vision left eye
H54.62	unqualified visual loss, left eye, normal vision right eye
H54.7	unspecified visual loss
H54.8	legal blindness, as defined in usa
Vision Blurred
H53.8	Other visual disturbances	368.8	Other specified visual disturbances
H53.1	Subjective visual disturbances	366.9	Unspecified cataract
H26.9	Unspecified cataract	377.9	Unspecified disorder of optic nerve and visual pathways
H47.9	Unspecified disorder of visual pathways
Rash
R21	Rash and other nonspecific skin eruption	782.1	Rash and other nonspecific skin eruption
Death
R99	Ill-defined and unknown cause of mortality	799.9	Other unknown and unspecified cause of morbidity and mortality
Gastrointestinal Hemorrhage
K92.2	Gastrointestinal hemorrhage, unspecified	578	gastrointestinal hemorrhage
K92.0	hematemesis	578.0	hematemesis
K92.1	Melena	578.1	blood in stool
		578.9	Hemorrhage of gastrointestinal tract, unspecified
Liver Injury
S36.11	Injury of liver	864.0	Injury to liver without mention of open wound into cavity
S36.112	Contusion of liver	864.00	Injury to liver without mention of open wound into cavity, unspecified injury
S36.113	Laceration of liver, unspecified degree	864.01	Injury to liver without mention of open wound into cavity, hematoma and contusion
S36.114	Minor laceration of liver	864.02	Injury to liver without mention of open wound into cavity, laceration, minor
S36.115	Moderate laceration of liver	864.03	Injury to liver without mention of open wound into cavity, laceration, moderate
S36.116	Major laceration of liver	864.04	Injury to liver without mention of open wound into cavity, laceration, major
S36.118	Other injury of liver	864.05	Injury to liver without mention of open wound into cavity laceration, unspecified
S36.119	Unspecified injury of liver	864.09	Other injury to liver without mention of open wound into cavity
		864.1	Injury to liver with open wound into cavity
		864.10	Injury to liver with open wound into cavity, unspecified injury
		864.11	Injury to liver with open wound into cavity, hematoma and contusion
		864.12	Injury to liver with open wound into cavity, laceration, minor
		864.13	Injury to liver with open wound into cavity, laceration, moderate
		864.14	Injury to liver with open wound into cavity, laceration, major
		864.15	Injury to liver without mention of open wound into cavity laceration, unspecified
		864.19	Other injury to liver with open wound into cavity
Hepatic Failure
K72	hepatic failure not elsewhere classified	571.40	chronic hepatitis, unspecified
K72.0	Acute and subacute hepatic failure	571.4	chronic hepatitis
K72.00	Acute and subacute hepatic failure without coma	571.41	chronic persistent hepatitis
K72.01	Acute and subacute hepatic failure with coma	571.49	Other hepatitis
K72.1	Chronic hepatic failure	571.5	cirrhosis of liver without menton of alcohol
K72.10	Chronic hepatic failure without coma
K72.11	Chronic hepatic failure with coma
K72.9	hepatic failure, unspecified
K72.90	hepatic failure, unspecified without coma
K72.91	hepatic failure, unspecified with coma
K73	Chronic hepatitis not elsewhere classified
K73.0	Chronic persistent hepatitis, not elsewhere classified
K73.1	Chronic lobular hepatitis, not elsewhere classified
K73.2	Chronic active hepatitis, not elsewhere classified
K73.8	Other chronic hepatitis, not elsewhere classified
K73.9	chronic hepatitis, unspecified
K74.0	Hepatic fibrosis
K74.00	Hepatic fibrosis, unspecified
K74.01	Hepatic fibrosis, early fibrosis
K74.02	Hepatic fibrosis, advanced fibrosis
K74.1	Hepatic sclerosis
K74.2	Hepatic fibrosis with hepatic sclerosis
K74.6	Other and unspecified cirrhosis of liver
K74.60	Unspecified cirrhosis of liver
K74.69	Other cirrhosis of liver
K71	Toxic liver disease
K71.0	Toxic liver disease with cholestasis
K71.1	Toxic liver disease with hepatic necrosis
K71.10	Toxic liver disease without coma
K71.11	Toxic liver disease with coma
K71.2	Toxic liver disease with acute hepatitis
K71.3	Toxic liver disease with chronic persistent hepatitis
K71.4	Toxic liver disease with chronic lobular hepatitis
K71.5	Toxic liver disease with chronic active hepatitis
K71.50	Toxic liver disease with chronic active hepatitis without ascites
K71.51	Toxic liver disease with chronic active hepatitis with ascites
K71.6	Toxic liver disease with hepatitis, not elsewhere classified
K71.7	Toxic liver disease with fibrosis and cirrhosis of liver
K71.8	Toxic liver disease with other disorders of liver
K71.9	Toxic liver disease, unspecified
Insomnia
G47.00	Insomnia, unspecified	780.52	Insomnia, unspecified
F51.05	Insomnia due to other mental disorder	327.02	Insomnia due to mental disorder
F51.04	Psychophysiologic insomnia	327.01	Insomnia due to a medical condition classified elsewhere
G47.01	Insomnia due to a medical condition classified elsewhere	327.00	organic insomnia, unspecified
F51.01	Primary insomnia	327.09	Other organic insomnia
F51.02	Adjustment insomnia
F51.03	paradoxical insomnia
F51.0	Insomnia not due to a substance or known physiological condition
G47.09	Other insomnia
F51.09	Other Insomnia not due to a substance or known physiological condition
Depression
F32.0	Major depressive disorder, single episode, mild	296.2	Major depressive disorder single episode
F32.1	Major depressive disorder, single episode, moderate	296.3	Major depressive disorder recurrent episode
F32.2	Major depressive disorder, single episode, severe without psychotic features	311	Depressive disorder, not elsewhere classified
F32.3	Major depressive disorder, single episode, severe with psychotic features	296.82	Atypical depressive disorder
F32.4	Major depressive disorder, single episode, in partial remission	300.4	Dysthymic disorder
F32.5	Major depressive disorder, single episode, in full remission
F32.8	Other depressive episodes
F32.89	Other specified depressive episodes
F32.9	Major depressive disorder, single episode, unspecified
F32.A	Depression, unspecified
F33.0	Major depressive disorder, recurrent, mild
F33.1	Major depressive disorder, recurrent, moderate
F33.2	Major depressive disorder, recurrent severe without psychotic features
F33.3	Major depressive disorder, recurrent, severe with psychotic symptoms
F33.4	Major depressive disorder, recurrent, in remission
F33.40	Major depressive disorder, recurrent, in remission, unspecified
F33.41	Major depressive disorder, recurrent, in partial remission
F33.42	Major depressive disorder, recurrent, in full remission
F33.8	Other recurrent depressive disorders
F33.9	Major depressive disorder, recurrent, unspecified
Myalgia
M79.1	Myalgia	729.1	Myalgia and myositis, unspecified
M79.10	Myalgia, unspecified site
M79.11	Myalgia of mastication muscle
M79.12	Myalgia of auxiliary muscles, head and neck
M79.18	Myalgia, other site
Cardiomyopathy
I25.5	Ischemic cardiomyopathy	414.8	Other specified forms of chronic ischemic heart disease
I51.7	Ventricular hypertrophy	429.3	Cardiomegaly
I42	Cardiomyopathy	425.4	Other primary cardiomyopathies
I42.0	Dilated cardiomyopathy	425.11	Hypertrophic obstructive cardiomyopathy
I42.1	Obstructive hypertrophic cardiomyopathy	425.18	Other hypertrophic cardiomyopathy
I42.2	Other hypertrophic cardiomyopathy	425	Endomyocardial fibrosis
I42.3	Endomyocardial (eosinophilic) disease	425.3	Endocardial fibroelastosis
I42.4	Endocardial fibroelastosis	425.5	Alcoholic cardiomyopathy
I42.5	Other restrictive cardiomyopathy	425.9	Secondary cardiomyopathy, unspecified
I42.6	Alcoholic cardiomyopathy
I42.7	Cardiomyopathy due to drug and external agent
I42.8	Other cardiomyopathies
I42.9	Cardiomyopathy, unspecified
Pulmonary Toxicity
J84.1	Other interstitial pulmonary diseases with fibrosis	515	Postinflammatory pulmonary fibrosis
J84.10	Pulmonary fibrosis, unspecified	516.3	Idiopathic interstitial pneumonia, not otherwise specified
J84.11	Idiopathic interstitial pneumonia	516.31	Idiopathic pulmonary fibrosis
J84.111	Idiopathic interstitial pneumonia not otherwise specified	516.32	Idiopathic non-specific interstitial pneumonitis
j84.112	Idiopathic pulmonary fibrosis	516.33	Acute interstitial pneumonitis
J84.113	Idiopathic non-specific interstitial pneumonitis	516.34	Respiratory bronchiolitis interstitial lung disease
J84.114	Acute interstitial pneumonitis	516.36	Cryptogenic organizing pneumonia
J84.115	Respiratory bronchiolitis interstitial lung disease	516.37	Desquamative interstitial pneumonia
J84.116	Cryptogenic organizing pneumonia	516.9	Unspecified alveolar and parietoalveolar pneumonopathy
J84.117	Desquamative interstitial pneumonia	508.8	Respiratory conditions due to other specified external agents
J84.17	Other interstitial pulmonary diseases with fibrosis in diseases classified elsewhere
J84.170	Interstitial lung disease with progressive fibrotic phenotype in diseases classified elsewhere
J84.178	Other interstitial pulmonary diseases with fibrosis in diseases classified elsewhere
J84.89	Other specified interstitial pulmonary diseases
J84.9	Interstitial pulmonary disease, unspecified
J70.2	Acute drug-induced interstitial lung disorders
J70.3	Chronic drug-induced interstitial lung disorders
J70.4	Drug-induced interstitial lung disorders, unspecified
Exertional Dyspnea
R06.0	Dyspnea	786.09	Other respiratory abnormalities
R06.00	Dyspnea unspecified	786.02	Orthopnea
R06.01	Orthopnea	786.05	Shortness of breath
R06.02	Shortness of breath	518.82	Other pulmonary insufficiency, not elsewhere classified
R06.03	Acute respiratory distress	786.01	Hyperventilation
R06.09	Other forms of dyspnea	786.03	Apnea
R06.4	Hyperventilation	786.06	Tachypnea
R06.8	Other abnormalities of breathing
R06.81	Apnea, not elsewhere classified
R06.82	Tachypnea, not elsewhere classified
Peripheral edema
R60.0	Localized edema		pitting/peripheral edema/localized/generalized edema
R60.9	Edema, unspecified
Cardiorespiratory Arrest
R02.9	Respiratory arrest	799.1	Respiratory arrest
I46	Cardiac arrest	427.5	cardiac arrest
I46.2	Cardiac arrest due to underlying cardiac condition
I46.8	Cardiac arrest due to other underlying condition
I46.9	Cardiac arrest, cause unspecified
Visual Impairment
H47.019	Ischemic optic neuropathy unspecified eye	377.41	Ischemic optic neuropathy
H18.00	Unspecified corneal deposit	371.1	Corneal deposit, unspecified
H18.009	Unspecified corneal deposit, unspecified eye	371.16	Argentous corneal deposits
H18.02	Argentous corneal deposits	371.15	Other corneal deposits associated with metabolic disorders
H18.021	Argentous corneal deposits right eye	377	Papilledema, unspecified
H18.022	Argentous corneal deposits, left eye	368.41	Scotoma involving central area
H18.023	Argentous corneal deposits, bilateral	368.42	Scotoma of blind spot area
H18.024	Argentous corneal deposits, unspecified eye	362.5	Macular degeneration (senile), unspecified
H18.03	Corneal deposits in metabolic disorders
H18.031	Corneal deposits in metabolic disorders right eye
H18.032	Corneal deposits in metabolic disorders left eye
H18.033	Corneal deposits in metabolic disorders bilateral
H18.034	Corneal deposits in metabolic disorders unspecified eye
H47.10	Unspecified papilledema
H53.41	Scotoma involving central area
H53.42	Scotoma of blind spot area
H35.30	Unspecified macular degeneration
Pruritis
L29.9	Pruritis unspecified	698.9	Unspecified pruritic disorder
Liver Function Tests
LOINC	Description
ALT
1742-6	Alanine aminotransferase [Enzymatic activity/volume] in Serum or Plasma
1743-4	Alanine aminotransferase [Enzymatic activity/volume] in Serum or Plasma by With P-5'-P
1744-2	Alanine aminotransferase [Enzymatic activity/volume] in Serum or Plasma by No addition of P-5'-P
76625-3	Alanine aminotransferase [Enzymatic activity/volume] in Blood
77144-4	Alanine aminotransferase [Enzymatic activity/volume] in Serum, Plasma or Blood
AST
1920-8	Aspartate aminotransferase [Enzymatic activity/volume] in Serum or Plasma
30239-8	Aspartate aminotransferase [Enzymatic activity/volume] in Serum or Plasma by With P-5'-P
88112-8	Aspartate aminotransferase [Enzymatic activity/volume] in Serum or Plasma by No addition of P-5'-P
